# Supplementary material for: Exploring the impact of acute solvent exposure on larval zebrafish behaviour
Source: Front Behav Neurosci. 2025 Nov 28;19:1717998. doi: 10.3389/fnbeh.2025.1717998 (PMC12698632; doi:10.3389/fnbeh.2025.1717998)
Supplement: Supplementary file 1 [file Table_1.xlsx]

## Sheet: DMSO
Distance moved (mm)					Time in thigmotaxis zone (s)					Dark startle (mm) (5s before - 5 s after)					Light startle (mm) (5s before - 5 s after)					Tap startle (mm) (5s before - 5 s after)					Dark startle
0	0.01	0.1	1		0	0.01	0.1	1		0	0.01	0.1	1		0	0.01	0.1	1							5 s Before		5s After		5 s Before		5s After		5 s Before		5s After		5 s Before		5s After
346.513	251.989	0	20.5706		596.806	598.773	600.007	599.874		9.99254	39.8122	97.9736	23.7321		-11.4074	-24.834	1.39589	20.7207		0	0.01	0.1	1		ctrl DMSO	2.77936	ctrl DMSO	12.7719	0.01 DMSO	0	0.01 DMSO	39.8122	0.1 DMSO	0	0.1 DMSO	97.9736	1.0 DMSO	0	1.0 DMSO	23.7321
43.8856	93.2498	97.9023	158.374		600.007	599.774	523.577	600.007		1.13771	151.608	49.3554	19.8196		11.1716	0.554789	1.63898	1.34849		60.869	55.5986	7.68513	3.67528		ctrl DMSO	1.13536	ctrl DMSO	2.27307	0.01 DMSO	0	0.01 DMSO	151.608	0.1 DMSO	0.439254	0.1 DMSO	49.7947	1.0 DMSO	0	1.0 DMSO	19.8196
0	146.491	904.304	142.772		0	598.073	518.008	599.84		0	135.269	1.3103	25.3921		0	0.723469	-0.9858	130.745		6.19162	2.54902	14.8344	91.3683		ctrl DMSO	0	ctrl DMSO	0	0.01 DMSO	0	0.01 DMSO	135.269	0.1 DMSO	42.5252	0.1 DMSO	43.8355	1.0 DMSO	0	1.0 DMSO	25.3921
353.497	0.489526	1732.56	8.75478		574.063	600.007	586.602	510.071		74.316	4.85174	131.232	11.5167		1.97711	7.0452	-0.04833	0		0	9.90693	11.6537	66.9418		ctrl DMSO	0	ctrl DMSO	74.316	0.01 DMSO	0	0.01 DMSO	4.85174	0.1 DMSO	0	0.1 DMSO	131.232	1.0 DMSO	0	1.0 DMSO	11.5167
215.066	2065.52	24.6478	366.816		600.007	587.936	599.84	586.568		0	-2.5501	17.2394	53.5576		0	12.8199	0.477546	4.59783		10.5948	7.08788	7.49045	51.8742		ctrl DMSO	0	ctrl DMSO	0	0.01 DMSO	17.3557	0.01 DMSO	14.8056	0.1 DMSO	0	0.1 DMSO	17.2394	1.0 DMSO	0	1.0 DMSO	53.5576
119.142	28.1306	0.215888	153.49		366.347	442.944	600.007	599.907		99.8667	66.4562	62.2009	60.8452		11.5421	4.8392	7.9911	52.0799		3.21397	6.57348	3.24597	92.2733		ctrl DMSO	0	ctrl DMSO	99.8667	0.01 DMSO	0	0.01 DMSO	66.4562	0.1 DMSO	0	0.1 DMSO	62.2009	1.0 DMSO	0	1.0 DMSO	60.8452
1133.27	178.471	1367.31	60.707		588.503	435.375	579.366	598.073		41.1942	17.3295	-6.8983	67.5605		17.0204	0.09869	-3.048	7.37946		2.30129	2.30752	6.20479	5.3337		ctrl DMSO	0	ctrl DMSO	41.1942	0.01 DMSO	0	0.01 DMSO	17.3295	0.1 DMSO	23.4227	0.1 DMSO	16.5244	1.0 DMSO	0	1.0 DMSO	67.5605
224.418	478.202	14.5543	39.644		594.405	599.907	600.007	600.007		5.25343	118.991	108.432	113.131		-1.16939	0.865015	20.5916	-57.7295		4.05636	15.5111	5.78403	7.40055		ctrl DMSO	1.15962	ctrl DMSO	6.41305	0.01 DMSO	0	0.01 DMSO	118.991	0.1 DMSO	0	0.1 DMSO	108.432	1.0 DMSO	0	1.0 DMSO	113.131
558.342	694.792	215.191	704.055		598.773	600.007	468.188	591.437		142.729	62.7704	115.395	31.9094		4.5697	0.706796	7.77787	5.94566		8.57453	9.09145	33.5471	10.4301		ctrl DMSO	0.43644	ctrl DMSO	143.165	0.01 DMSO	0	0.01 DMSO	62.7704	0.1 DMSO	0	0.1 DMSO	115.395	1.0 DMSO	0.442356	1.0 DMSO	32.3518
58.563	324.069	209.367	1.03554		595.605	598.84	580.399	600.007		12.0716	0.255378	67.4735	167.573		-17.3194	3.28439	94.7187	2.04994		12.0678	-37.6173	7.8478	47.3224		ctrl DMSO	0.62508	ctrl DMSO	12.6967	0.01 DMSO	0	0.01 DMSO	0.255378	0.1 DMSO	2.27477	0.1 DMSO	69.7483	1.0 DMSO	0	1.0 DMSO	167.573
7.99529	79.8838	405.691	187.713		600.007	599.84	592.137	599.04		21.3588	112.115	44.8402	58.3047		-11.8144	4.89317	-3.84549	4.4017		5.79872	5.90375	13.9408	6.25461		ctrl DMSO	0	ctrl DMSO	21.3588	0.01 DMSO	0	0.01 DMSO	112.115	0.1 DMSO	0	0.1 DMSO	44.8402	1.0 DMSO	6.06788	1.0 DMSO	64.3726
62.2424	123.182	9.77469	627.786		297.919	600.007	600.007	502.435		10.8788	44.9046	26.8824	113.153		25.5404	-6.5174	0	1.6463		5.54757	5.51333	7.5537	13.7898		ctrl DMSO	0	ctrl DMSO	10.8788	0.01 DMSO	0	0.01 DMSO	44.9046	0.1 DMSO	0	0.1 DMSO	26.8824	1.0 DMSO	0	1.0 DMSO	113.153
749.207	385.239	274.476	8.50455		440.01	536.082	597.64	371.049		88.8415	84.3475	7.79285	0		15.8972	16.514	14.6072	-8.24956		6.11132	5.1544	10.7488	59.1835		ctrl DMSO	0	ctrl DMSO	88.8415	0.01 DMSO	1.31421	0.01 DMSO	85.6617	0.1 DMSO	0	0.1 DMSO	7.79285	1.0 DMSO	0	1.0 DMSO	0
19.2475	0	4.45753	342.601		600.007	0	0	588.869		5.46977	0	56.4159	-1.29579		0.294871	0	-0.21099	8.2217		35.7915	0.73165	13.8502	10.7629		ctrl DMSO	0	ctrl DMSO	5.46977	0.01 DMSO	0	0.01 DMSO	0	0.1 DMSO	0	0.1 DMSO	56.4159	1.0 DMSO	1.29579	1.0 DMSO	0
300.435	275.217	128.952	800.685		72.8292	216.12	7.83647	597.106		120.561	55.9846	-0.599974	15.977		-2.7332	14.8295	0	112.179		9.03501	2.50429	13.5323	8.51647		ctrl DMSO	1.16582	ctrl DMSO	121.727	0.01 DMSO	0.414117	0.01 DMSO	56.3987	0.1 DMSO	1.50302	0.1 DMSO	0.903046	1.0 DMSO	36.2006	1.0 DMSO	52.1776
503.248	489.836	378.582	234.359		496.999	586.402	542.818	467.921		34.5837	36.2582	98.337	116.306		-12.6956	36.314	-3.8963	-8.19135		3.61639	7.04506	0	7.11025		ctrl DMSO	0	ctrl DMSO	34.5837	0.01 DMSO	0	0.01 DMSO	36.2582	0.1 DMSO	0.403763	0.1 DMSO	98.7408	1.0 DMSO	0	1.0 DMSO	116.306
875.697	247.47	24.6757	230.191		537.649	598.14	600.007	589.536		-27.73	10.1055	143.322	18.6332		-12.5571	-1.69837	7.21758	6.28132		-3.0516	6.8844	2.88823	-11.92		ctrl DMSO	62.561	ctrl DMSO	34.831	0.01 DMSO	0	0.01 DMSO	10.1055	0.1 DMSO	0.878106	0.1 DMSO	144.2	1.0 DMSO	0	1.0 DMSO	18.6332
499.442	117.255	1021.39	302.916		585.968	599.474	593.004	597.54		24.6902	157.483	14.9423	41.8591		2.41934	0	5.2536	10.2994		6.59316	18.5842	6.69087	5.07567		ctrl DMSO	0.402445	ctrl DMSO	25.0926	0.01 DMSO	0	0.01 DMSO	157.483	0.1 DMSO	0	0.1 DMSO	14.9423	1.0 DMSO	0.463209	1.0 DMSO	42.3223
195.296	378.106	51.2486	82.7809		599.807	599.14	323.296	129.685		8.9616	-40.3997	97.6129	0.871138		-8.07739	4.78251	-7.94421	6.67907		55.0757	40.7813	21.9115	-9.80825		ctrl DMSO	56.2673	ctrl DMSO	65.2289	0.01 DMSO	64.3958	0.01 DMSO	23.9961	0.1 DMSO	5.29514	0.1 DMSO	102.908	1.0 DMSO	0	1.0 DMSO	0.871138
222.64	118.189	407.322	516.072		599.307	598.507	599.907	534.848		-157.957	60.3732	35.782	121.902		-0.185369	0.449312	1.93623	6.46951		22.8242	47.2989	14.4165	5.44997		ctrl DMSO	159.157	ctrl DMSO	1.19983	0.01 DMSO	0	0.01 DMSO	60.3732	0.1 DMSO	0	0.1 DMSO	35.782	1.0 DMSO	0	1.0 DMSO	121.902
244.253	147.993	14.6188	399.93		517.741	598.973	600.007	597.54		64.2643	34.4131	0	39.4587		11.9349	-0.16182	0	17.1293		120.918	8.62666	18.8926	43.3147		ctrl DMSO	2.9688	ctrl DMSO	67.2331	0.01 DMSO	3.57349	0.01 DMSO	37.9866	0.1 DMSO	0	0.1 DMSO	0	1.0 DMSO	0	1.0 DMSO	39.4587
169.852	18.9841	48.5838	0		576.531	0	600.007	600.007		3.47285	0	4.0649	0		-18.8918	0	-2.0306	0		39.5955	26.0745	0	24.9605		ctrl DMSO	6.085	ctrl DMSO	9.55785	0.01 DMSO	0	0.01 DMSO	0	0.1 DMSO	10.9904	0.1 DMSO	15.0553	1.0 DMSO	0	1.0 DMSO	0
250.1	761.774	30.2684	769.775		574.764	596.839	168.034	565.06		37.1373	-9.3816	19.6536	38.2165		1.82955	-4.91199	-4.94516	-4.10215		8.93175	-0.449489	18.9894	0		ctrl DMSO	1.40938	ctrl DMSO	38.5467	0.01 DMSO	42.5694	0.01 DMSO	33.1878	0.1 DMSO	0	0.1 DMSO	19.6536	1.0 DMSO	40.1049	1.0 DMSO	78.3214
220.998	421.126	30.0481	318.68		293.051	585.435	600.007	564.36		142.899	15.8731	-8.77144	-5.78819		15.3752	14.2303	2.77161	0.301573		9.21933	95.861	19.5882	8.62112		ctrl DMSO	13.4105	ctrl DMSO	156.309	0.01 DMSO	24.4965	0.01 DMSO	40.3696	0.1 DMSO	8.77144	0.1 DMSO	0	1.0 DMSO	15.1383	1.0 DMSO	9.35011
																				6.11848	-23.6182	32.3388	30.7724
																									Light startle
																									5 s Before		5s After		5 s Before		5s After		5 s Before		5s After		5 s Before		5s After
																									ctrl DMSO	14.2408	ctrl DMSO	2.83338	0.01 DMSO	24.834	0.01 DMSO	0	0.1 DMSO	0	0.1 DMSO	1.39589	1.0 DMSO	12.9798	1.0 DMSO	33.7005
																									ctrl DMSO	4.08791	ctrl DMSO	15.2595	0.01 DMSO	0	0.01 DMSO	0.554789	0.1 DMSO	0	0.1 DMSO	1.63898	1.0 DMSO	0	1.0 DMSO	1.34849
																									ctrl DMSO	0	ctrl DMSO	0	0.01 DMSO	0	0.01 DMSO	0.723469	0.1 DMSO	15.868	0.1 DMSO	14.8822	1.0 DMSO	0	1.0 DMSO	130.745
																									ctrl DMSO	0	ctrl DMSO	1.97711	0.01 DMSO	12.6125	0.01 DMSO	19.6577	0.1 DMSO	3.17473	0.1 DMSO	3.1264	1.0 DMSO	0	1.0 DMSO	0
																									ctrl DMSO	0	ctrl DMSO	0	0.01 DMSO	9.89388	0.01 DMSO	22.7138	0.1 DMSO	0	0.1 DMSO	0.477546	1.0 DMSO	0.409713	1.0 DMSO	5.00754
																									ctrl DMSO	0	ctrl DMSO	11.5421	0.01 DMSO	12.2543	0.01 DMSO	17.0935	0.1 DMSO	0	0.1 DMSO	7.9911	1.0 DMSO	2.16369	1.0 DMSO	54.2436
																									ctrl DMSO	11.1001	ctrl DMSO	28.1205	0.01 DMSO	1.52034	0.01 DMSO	1.61903	0.1 DMSO	22.3438	0.1 DMSO	19.2958	1.0 DMSO	7.59494	1.0 DMSO	14.9744
																									ctrl DMSO	8.90141	ctrl DMSO	7.73202	0.01 DMSO	0.242895	0.01 DMSO	1.10791	0.1 DMSO	0	0.1 DMSO	20.5916	1.0 DMSO	59.1086	1.0 DMSO	1.37912
																									ctrl DMSO	26.4791	ctrl DMSO	31.0488	0.01 DMSO	0.619314	0.01 DMSO	1.32611	0.1 DMSO	0	0.1 DMSO	7.77787	1.0 DMSO	0	1.0 DMSO	5.94566
																									ctrl DMSO	20.6965	ctrl DMSO	3.37706	0.01 DMSO	0.647157	0.01 DMSO	3.93155	0.1 DMSO	5.19539	0.1 DMSO	99.9141	1.0 DMSO	0	1.0 DMSO	2.04994
																									ctrl DMSO	16.3519	ctrl DMSO	4.53748	0.01 DMSO	2.09041	0.01 DMSO	6.98358	0.1 DMSO	13.5822	0.1 DMSO	9.73671	1.0 DMSO	13.6477	1.0 DMSO	18.0494
																									ctrl DMSO	0.420672	ctrl DMSO	25.9611	0.01 DMSO	18.3794	0.01 DMSO	11.862	0.1 DMSO	0	0.1 DMSO	0	1.0 DMSO	10.3433	1.0 DMSO	11.9896
																									ctrl DMSO	35.7636	ctrl DMSO	51.6608	0.01 DMSO	0.216738	0.01 DMSO	16.7307	0.1 DMSO	0.44807	0.1 DMSO	15.0553	1.0 DMSO	17.1521	1.0 DMSO	8.90254
																									ctrl DMSO	0.431	ctrl DMSO	0.725871	0.01 DMSO	0	0.01 DMSO	0	0.1 DMSO	1.57402	0.1 DMSO	1.36303	1.0 DMSO	32.7558	1.0 DMSO	40.9775
																									ctrl DMSO	9.29505	ctrl DMSO	6.56185	0.01 DMSO	6.92257	0.01 DMSO	21.7521	0.1 DMSO	0	0.1 DMSO	0	1.0 DMSO	4.47042	1.0 DMSO	116.649
																									ctrl DMSO	30.0688	ctrl DMSO	17.3732	0.01 DMSO	0.243406	0.01 DMSO	36.5574	0.1 DMSO	22.7319	0.1 DMSO	18.8356	1.0 DMSO	13.5749	1.0 DMSO	5.38355
																									ctrl DMSO	18.3032	ctrl DMSO	5.74607	0.01 DMSO	1.91719	0.01 DMSO	0.218817	0.1 DMSO	2.16231	0.1 DMSO	9.37989	1.0 DMSO	0.736948	1.0 DMSO	7.01827
																									ctrl DMSO	0.269986	ctrl DMSO	2.68933	0.01 DMSO	0	0.01 DMSO	0	0.1 DMSO	18.4784	0.1 DMSO	23.732	1.0 DMSO	31.5972	1.0 DMSO	41.8966
																									ctrl DMSO	12.2024	ctrl DMSO	4.12501	0.01 DMSO	0.20294	0.01 DMSO	4.98545	0.1 DMSO	15.813	0.1 DMSO	7.86879	1.0 DMSO	0	1.0 DMSO	6.67907
																									ctrl DMSO	0.833937	ctrl DMSO	0.648568	0.01 DMSO	0.205752	0.01 DMSO	0.655064	0.1 DMSO	0.442443	0.1 DMSO	2.37867	1.0 DMSO	0	1.0 DMSO	6.46951
																									ctrl DMSO	17.1616	ctrl DMSO	29.0965	0.01 DMSO	3.47528	0.01 DMSO	3.31346	0.1 DMSO	0	0.1 DMSO	0	1.0 DMSO	16.3838	1.0 DMSO	33.5131
																									ctrl DMSO	19.3926	ctrl DMSO	0.500793	0.01 DMSO	0	0.01 DMSO	0	0.1 DMSO	22.7795	0.1 DMSO	20.7489	1.0 DMSO	0	1.0 DMSO	0
																									ctrl DMSO	0	ctrl DMSO	1.82955	0.01 DMSO	11.7585	0.01 DMSO	6.84651	0.1 DMSO	11.9245	0.1 DMSO	6.97934	1.0 DMSO	9.18987	1.0 DMSO	5.08772
																									ctrl DMSO	21.4423	ctrl DMSO	36.8175	0.01 DMSO	0.331651	0.01 DMSO	14.562	0.1 DMSO	0	0.1 DMSO	2.77161	1.0 DMSO	0	1.0 DMSO	0.301573
																									TSS
																									5 s Before		5s After		5 s Before		5s After		5 s Before		5s After		5 s Before		5s After
																									ctrl DMSO	2.86838	ctrl DMSO	63.7374	0.01 DMSO	0	0.01 DMSO	55.5986	0.1 DMSO	0	0.1 DMSO	7.68513	1.0 DMSO	0	1.0 DMSO	3.67528
																									ctrl DMSO	0	ctrl DMSO	6.19162	0.01 DMSO	0	0.01 DMSO	2.54902	0.1 DMSO	0	0.1 DMSO	14.8344	1.0 DMSO	0	1.0 DMSO	91.3683
																									ctrl DMSO	0	ctrl DMSO	0	0.01 DMSO	0	0.01 DMSO	9.90693	0.1 DMSO	0	0.1 DMSO	11.6537	1.0 DMSO	3.01202	1.0 DMSO	69.9538
																									ctrl DMSO	0	ctrl DMSO	10.5948	0.01 DMSO	0	0.01 DMSO	7.08788	0.1 DMSO	0	0.1 DMSO	7.49045	1.0 DMSO	0	1.0 DMSO	51.8742
																									ctrl DMSO	0	ctrl DMSO	3.21397	0.01 DMSO	0	0.01 DMSO	6.57348	0.1 DMSO	0	0.1 DMSO	3.24597	1.0 DMSO	0.886418	1.0 DMSO	93.1597
																									ctrl DMSO	0.43034	ctrl DMSO	2.73163	0.01 DMSO	1.30865	0.01 DMSO	3.61617	0.1 DMSO	0	0.1 DMSO	6.20479	1.0 DMSO	56.3768	1.0 DMSO	61.7105
																									ctrl DMSO	4.68737	ctrl DMSO	8.74373	0.01 DMSO	1.27981	0.01 DMSO	16.7909	0.1 DMSO	0	0.1 DMSO	5.78403	1.0 DMSO	0	1.0 DMSO	7.40055
																									ctrl DMSO	0	ctrl DMSO	8.57453	0.01 DMSO	0	0.01 DMSO	9.09145	0.1 DMSO	0	0.1 DMSO	33.5471	1.0 DMSO	0.484372	1.0 DMSO	10.9145
																									ctrl DMSO	0	ctrl DMSO	12.0678	0.01 DMSO	43.8401	0.01 DMSO	6.22277	0.1 DMSO	0	0.1 DMSO	7.8478	1.0 DMSO	0.216704	1.0 DMSO	47.5391
																									ctrl DMSO	0	ctrl DMSO	5.79872	0.01 DMSO	0	0.01 DMSO	5.90375	0.1 DMSO	8.27616	0.1 DMSO	22.217	1.0 DMSO	0	1.0 DMSO	6.25461
																									ctrl DMSO	0	ctrl DMSO	5.54757	0.01 DMSO	0	0.01 DMSO	5.51333	0.1 DMSO	1.308	0.1 DMSO	8.8617	1.0 DMSO	0	1.0 DMSO	13.7898
																									ctrl DMSO	0	ctrl DMSO	6.11132	0.01 DMSO	0	0.01 DMSO	5.1544	0.1 DMSO	0	0.1 DMSO	10.7488	1.0 DMSO	0	1.0 DMSO	59.1835
																									ctrl DMSO	0	ctrl DMSO	35.7915	0.01 DMSO	7.2106	0.01 DMSO	7.94225	0.1 DMSO	0.472858	0.1 DMSO	14.3231	1.0 DMSO	13.2115	1.0 DMSO	23.9744
																									ctrl DMSO	0	ctrl DMSO	9.03501	0.01 DMSO	0	0.01 DMSO	2.50429	0.1 DMSO	0	0.1 DMSO	13.5323	1.0 DMSO	0	1.0 DMSO	8.51647
																									ctrl DMSO	0	ctrl DMSO	3.61639	0.01 DMSO	1.32649	0.01 DMSO	8.37155	0.1 DMSO	0	0.1 DMSO	0	1.0 DMSO	0	1.0 DMSO	7.11025
																									ctrl DMSO	6.33666	ctrl DMSO	3.28506	0.01 DMSO	0	0.01 DMSO	6.8844	0.1 DMSO	0.710878	0.1 DMSO	3.59911	1.0 DMSO	25.6974	1.0 DMSO	13.7774
																									ctrl DMSO	0	ctrl DMSO	6.59316	0.01 DMSO	0.402887	0.01 DMSO	18.9871	0.1 DMSO	0	0.1 DMSO	6.69087	1.0 DMSO	4.88755	1.0 DMSO	9.96322
																									ctrl DMSO	0.308998	ctrl DMSO	55.3847	0.01 DMSO	0	0.01 DMSO	40.7813	0.1 DMSO	0	0.1 DMSO	21.9115	1.0 DMSO	16.0793	1.0 DMSO	6.27105
																									ctrl DMSO	0	ctrl DMSO	22.8242	0.01 DMSO	0	0.01 DMSO	47.2989	0.1 DMSO	0	0.1 DMSO	14.4165	1.0 DMSO	0	1.0 DMSO	5.44997
																									ctrl DMSO	0.458626	ctrl DMSO	121.377	0.01 DMSO	0	0.01 DMSO	8.62666	0.1 DMSO	0	0.1 DMSO	18.8926	1.0 DMSO	0.411226	1.0 DMSO	43.7259
																									ctrl DMSO	0	ctrl DMSO	39.5955	0.01 DMSO	0	0.01 DMSO	26.0745	0.1 DMSO	0	0.1 DMSO	0	1.0 DMSO	0	1.0 DMSO	24.9605
																									ctrl DMSO	0.456866	ctrl DMSO	9.38862	0.01 DMSO	0.449489	0.01 DMSO	0	0.1 DMSO	0	0.1 DMSO	18.9894	1.0 DMSO	0	1.0 DMSO	0
																									ctrl DMSO	0	ctrl DMSO	9.21933	0.01 DMSO	0.892016	0.01 DMSO	96.753	0.1 DMSO	0.890422	0.1 DMSO	20.4786	1.0 DMSO	0	1.0 DMSO	8.62112
																									ctrl DMSO	0.552886	ctrl DMSO	6.67137	0.01 DMSO	49.2497	0.01 DMSO	25.6315	0.1 DMSO	0	0.1 DMSO	32.3388	1.0 DMSO	0.207795	1.0 DMSO	30.9802

## Sheet: MeOH
Distance moved (mm)					Time in thigmotaxis zone (s)					Dark startle (mm) (5s before - 5 s after)					Light startle (mm) (5s before - 5 s after)					Tap startle (mm) (5s before - 5 s after)						Dark startle
0	0.01	0.1	1		0	0.01	0.1	1		0	0.01	0.1	1		0	0.01	0.1	1		0	0.01	0.1	1			5 s Before		5s After		5 s Before		5s After		5 s Before		5s After		5 s Before		5s After
220.887	514.868	473.967	891.296		593.406	549.989	598.842	523.345		14.0644	82.1545	18.5094	26.1498		0.251601	-0.51277	5.7781	72.7176		11.938	59.9462	5.71302	7.92552			ctrl MeOH	0.409117	ctrl MeOH	14.4735	0.01 MeOH	1.97523	0.01 MeOH	84.1297	0.1 MeOH	0.203208	0.1 MeOH	18.7126	1.0 MeOH	0	1.0 MeOH	26.1498
4108.1	188.818	6.88937	1255.7		578.167	539.685	600.009	596.074		-3.4512	7.78712	3.09656	34.5647		20.8064	0.861371	28.6443	25.9088		7.5198	24.2711	10.1292	3.3102			ctrl MeOH	42.6463	ctrl MeOH	39.1951	0.01 MeOH	2.24058	0.01 MeOH	10.0277	0.1 MeOH	0	0.1 MeOH	3.09656	1.0 MeOH	0	1.0 MeOH	34.5647
351.257	406.782	1366.43	1119.92		587.037	596.207	564.661	595.807		-14.5211	16.6493	22.9394	41.4133		-4.22863	-1.33694	10.2635	14.2967		24.2553	39.0435	11.1696	113.339			ctrl MeOH	39.9181	ctrl MeOH	25.397	0.01 MeOH	0.869936	0.01 MeOH	17.5192	0.1 MeOH	0.889777	0.1 MeOH	23.8292	1.0 MeOH	0.436908	1.0 MeOH	41.8502
426.867	300.95	58.4839	96.9078		541.819	582.835	535.783	600.009		122.968	5.72021	18.6783	0.152272		0.678299	28.1707	12.9787	3.79886		11.5594	7.44701	14.8007	9.70205			ctrl MeOH	0.656823	ctrl MeOH	123.625	0.01 MeOH	0	0.01 MeOH	5.72021	0.1 MeOH	0	0.1 MeOH	18.6783	1.0 MeOH	0.255651	1.0 MeOH	0.407923
238.82	65.7808	1737.54	169.776		599.475	221.189	592.306	574.765		21.9305	23.8093	20.814	-2.04973		3.76658	36.2556	14.5688	0.263008		17.8376	16.6789	6.95312	5.8257			ctrl MeOH	1.10461	ctrl MeOH	23.0351	0.01 MeOH	0	0.01 MeOH	23.8093	0.1 MeOH	3.33049	0.1 MeOH	24.1445	1.0 MeOH	2.04973	1.0 MeOH	0
77.3696	12.8853	1502.28	101.901		598.808	0.700283	524.112	595.14		12.9792	200.506	21.703	4.04887		0.491279	137.099	19.3694	5.59695		70.0973	99.1295	15.8423	5.11467			ctrl MeOH	2.07191	ctrl MeOH	15.0511	0.01 MeOH	0	0.01 MeOH	200.506	0.1 MeOH	0.421588	0.1 MeOH	22.1246	1.0 MeOH	0	1.0 MeOH	4.04887
88.4674	637.214	1613.88	56.8195		442.844	596.873	566.961	599.073		37.2631	15.6225	7.1157	0		1.89191	6.28673	1.9867	0		8.45296	4.21532	17.3777	12.7939			ctrl MeOH	1.88764	ctrl MeOH	39.1507	0.01 MeOH	0	0.01 MeOH	15.6225	0.1 MeOH	0	0.1 MeOH	7.1157	1.0 MeOH	0	1.0 MeOH	0
128.163	60.6876	201.211	475.333		600.007	599.94	599.374	388.989		28.3066	198.331	18.9388	21.3674		1.22433	5.25454	0.696291	0		11.8485	7.73836	12.2568	6.05619			ctrl MeOH	0	ctrl MeOH	28.3066	0.01 MeOH	0	0.01 MeOH	198.331	0.1 MeOH	0	0.1 MeOH	18.9388	1.0 MeOH	0.212131	1.0 MeOH	21.5795
864.368	364.084	0.423551	2386.18		425.704	576.798	600.007	573.763		32.6237	12.9183	51.1933	-23.1889		44.9361	51.0929	10.2519	0.704691		6.31813	11.7139	3.57266	4.77565			ctrl MeOH	14.9432	ctrl MeOH	47.5669	0.01 MeOH	0	0.01 MeOH	12.9183	0.1 MeOH	0	0.1 MeOH	51.1933	1.0 MeOH	38.3882	1.0 MeOH	15.1993
260.565	29.8099	887.153	1777.09		597.706	599.707	573.397	591.104		27.9981	42.1681	75.9913	-6.3579		4.13757	-5.0631	-4.03069	1.6926		45.3036	67.7	10.8648	2.23166			ctrl MeOH	0	ctrl MeOH	27.9981	0.01 MeOH	0	0.01 MeOH	42.1681	0.1 MeOH	0.205648	0.1 MeOH	76.1969	1.0 MeOH	16.5637	1.0 MeOH	10.2058
1324.79	1343.06	966.042	314.764		539.883	353.742	590.703	530.012		5.32016	23.3536	-3.9888	50.2333		32.5736	36.6789	3.11071	-0.03239		9.04874	5.86018	65.8507	23.6771			ctrl MeOH	0	ctrl MeOH	5.32016	0.01 MeOH	12.0257	0.01 MeOH	35.3793	0.1 MeOH	14.4554	0.1 MeOH	10.4666	1.0 MeOH	0.847632	1.0 MeOH	51.0809
13.077	12.116	45.8888	1636.16		600.007	600.007	599.907	595.339		14.5453	66.7603	44.6607	-0.8455		-22.1328	0	50.7945	-9.682		51.5631	42.6625	8.77914	20.242			ctrl MeOH	0	ctrl MeOH	14.5453	0.01 MeOH	0	0.01 MeOH	66.7603	0.1 MeOH	0	0.1 MeOH	44.6607	1.0 MeOH	13.2957	1.0 MeOH	12.4502
46.6003	368.148	0	1382.49		599.975	600.008	600.008	595.473		34.3601	18.3409	49.3665	49.7234		55.2999	-11.025	7.04151	26.5113		5.77748	100.343	7.02892	8.39586			ctrl MeOH	1.43056	ctrl MeOH	35.7907	0.01 MeOH	0	0.01 MeOH	18.3409	0.1 MeOH	0	0.1 MeOH	49.3665	1.0 MeOH	0	1.0 MeOH	49.7234
559.79	270.618	226.774	2151.58		591.804	522.272	369.569	596.84		0.0478	4.46147	25.8279	6.2611		1.17615	20.0625	16.5264	9.73585		8.7086	19.5738	7.42835	7.73887			ctrl MeOH	17.3322	ctrl MeOH	17.38	0.01 MeOH	0.825052	0.01 MeOH	5.28652	0.1 MeOH	3.23671	0.1 MeOH	29.0646	1.0 MeOH	16.8341	1.0 MeOH	23.0952
96.2224	754.418	569.626	567.623		510.033	518.271	512.034	600.008		15.9378	-30.0944	42.6333	14.0756		5.07828	7.7586	7.29131	4.25174		12.1182	2.19919	2.17835	9.63932			ctrl MeOH	0.930385	ctrl MeOH	16.8682	0.01 MeOH	30.5596	0.01 MeOH	0.465197	0.1 MeOH	7.1529	0.1 MeOH	49.7862	1.0 MeOH	0.273452	1.0 MeOH	14.3491
0.47563	564.321	557.392	3143.84		0	512.768	592.638	597.674		36.7857	0.946234	9.10157	10.863		0	-2.63763	29.1307	3.37714		7.23853	18.1752	11.5628	34.9924			ctrl MeOH	0	ctrl MeOH	36.7857	0.01 MeOH	0.902716	0.01 MeOH	1.84895	0.1 MeOH	0	0.1 MeOH	9.10157	1.0 MeOH	20.9302	1.0 MeOH	31.7932
136.045	19.0188	352.461	1186.93		207.095	600.008	389.578	581.299		18.6817	3.7215	30.9131	29.6276		2.22209	5.61829	10.7946	10.7901		13.2278	29.845	14.0851	20.2183			ctrl MeOH	0.233214	ctrl MeOH	18.9149	0.01 MeOH	0	0.01 MeOH	3.7215	0.1 MeOH	0	0.1 MeOH	30.9131	1.0 MeOH	1.90304	1.0 MeOH	31.5306
591.094	1238.97	416.193	480.309		597.14	489.824	571.528	597.207		20.5946	-31.6897	45.2722	-0.43453		-17.3999	6.84403	-0.83728	29.2643		8.78401	13.6105	11.0142	45.1945			ctrl MeOH	0	ctrl MeOH	20.5946	0.01 MeOH	40.8717	0.01 MeOH	9.18197	0.1 MeOH	0	0.1 MeOH	45.2722	1.0 MeOH	0.43453	1.0 MeOH	0
67.33	2694.01	1928.16	2396.41		14.6392	577.266	575.833	485.896		57.9784	0	40.6127	9.6549		0	81.022	31.522	21.9248		11.9239	14.2234	7.65583	20.0968			ctrl MeOH	0	ctrl MeOH	57.9784	0.01 MeOH	0	0.01 MeOH	0	0.1 MeOH	1.31492	0.1 MeOH	41.9276	1.0 MeOH	19.9305	1.0 MeOH	29.5854
649.524	348.772	1889.72	2675.21		592.139	528.213	478.46	597.308		42.3902	16.3718	82.3765	-6.0489		-0.94173	0.645346	15.2086	-3.9512		25.8399	10.4698	23.9201	35.077			ctrl MeOH	0	ctrl MeOH	42.3902	0.01 MeOH	3.01989	0.01 MeOH	19.3917	0.1 MeOH	1.26725	0.1 MeOH	83.6437	1.0 MeOH	23.5653	1.0 MeOH	17.5164
24.0156	329.689	97.1614	568.528		600.009	590.639	539.818	599.909		-0.428791	27.1397	32.2878	51.7953		7.56137	4.43449	3.72779	0.482112		7.67186	9.99248	85.8655	44.4473			ctrl MeOH	0.428791	ctrl MeOH	0	0.01 MeOH	1.30825	0.01 MeOH	28.448	0.1 MeOH	0.831605	0.1 MeOH	33.1194	1.0 MeOH	0	1.0 MeOH	51.7953
10.3678	570.322	1751.85	1052.4		600.009	597.875	590.005	597.741		0	40.0064	6.85999	0		0.15802	-1.9282	102.748	0.69834		9.06544	7.48835	17.7451	17.1723			ctrl MeOH	0	ctrl MeOH	0	0.01 MeOH	0	0.01 MeOH	40.0064	0.1 MeOH	3.13688	0.1 MeOH	9.99687	1.0 MeOH	0	1.0 MeOH	0
225.442	1313.99	470.025	1323.33		576.7	592.206	525.446	593.34		96.8798	7.0057	25.8148	24.3517		18.9566	-5.4659	-27.6956	30.1426		71.3804	6.5043	28.0079	9.56891			ctrl MeOH	10.0632	ctrl MeOH	106.943	0.01 MeOH	10.2913	0.01 MeOH	17.297	0.1 MeOH	0	0.1 MeOH	25.8148	1.0 MeOH	0	1.0 MeOH	24.3517
356.608	0	1616.63	1334.11		590.438	600.009	579.067	509.806		9.39212	24.6131	49.9817	-9.9642		-0.4082	2.27117	20.4188	11.4675		-5.86135	15.0482	4.52361	29.3852			ctrl MeOH	0	ctrl MeOH	9.39212	0.01 MeOH	0	0.01 MeOH	24.6131	0.1 MeOH	26.6361	0.1 MeOH	76.6178	1.0 MeOH	12.6857	1.0 MeOH	2.7215
																										Light startle
																										5 s Before		5s After		5 s Before		5s After		5 s Before		5s After		5 s Before		5s After
																										ctrl MeOH	0	ctrl MeOH	0.251601	0.01 MeOH	1.91398	0.01 MeOH	1.40121	0.1 MeOH	25.9617	0.1 MeOH	31.7398	1.0 MeOH	0	1.0 MeOH	72.7176
																										ctrl MeOH	20.9583	ctrl MeOH	41.7647	0.01 MeOH	0.902269	0.01 MeOH	1.76364	0.1 MeOH	0.818699	0.1 MeOH	29.463	1.0 MeOH	7.06516	1.0 MeOH	32.974
																										ctrl MeOH	8.10227	ctrl MeOH	3.87364	0.01 MeOH	1.98616	0.01 MeOH	0.649218	0.1 MeOH	12.6461	0.1 MeOH	22.9096	1.0 MeOH	14.4377	1.0 MeOH	28.7344
																										ctrl MeOH	0	ctrl MeOH	0.678299	0.01 MeOH	0.812665	0.01 MeOH	28.9834	0.1 MeOH	12.3432	0.1 MeOH	25.3219	1.0 MeOH	1.33958	1.0 MeOH	5.13844
																										ctrl MeOH	2.03097	ctrl MeOH	5.79755	0.01 MeOH	1.83324	0.01 MeOH	38.0888	0.1 MeOH	0	0.1 MeOH	14.5688	1.0 MeOH	0.204908	1.0 MeOH	0.467916
																										ctrl MeOH	0	ctrl MeOH	0.491279	0.01 MeOH	0.609362	0.01 MeOH	137.708	0.1 MeOH	10.3734	0.1 MeOH	29.7428	1.0 MeOH	0.924181	1.0 MeOH	6.52113
																										ctrl MeOH	0	ctrl MeOH	1.89191	0.01 MeOH	5.79887	0.01 MeOH	12.0856	0.1 MeOH	4.38995	0.1 MeOH	6.37665	1.0 MeOH	0	1.0 MeOH	0
																										ctrl MeOH	0	ctrl MeOH	1.22433	0.01 MeOH	0	0.01 MeOH	5.25454	0.1 MeOH	0	0.1 MeOH	0.696291	1.0 MeOH	0	1.0 MeOH	0
																										ctrl MeOH	6.12265	ctrl MeOH	51.0588	0.01 MeOH	12.5614	0.01 MeOH	63.6543	0.1 MeOH	48.979	0.1 MeOH	59.2309	1.0 MeOH	0	1.0 MeOH	0.704691
																										ctrl MeOH	8.91773	ctrl MeOH	13.0553	0.01 MeOH	37.2608	0.01 MeOH	32.1977	0.1 MeOH	10.6682	0.1 MeOH	6.63751	1.0 MeOH	16.3855	1.0 MeOH	18.0781
																										ctrl MeOH	24.801	ctrl MeOH	57.3746	0.01 MeOH	1.22079	0.01 MeOH	37.8997	0.1 MeOH	0.202706	0.1 MeOH	3.31342	1.0 MeOH	2.48106	1.0 MeOH	2.44867
																										ctrl MeOH	22.1328	ctrl MeOH	0	0.01 MeOH	0	0.01 MeOH	0	0.1 MeOH	0	0.1 MeOH	50.7945	1.0 MeOH	26.6475	1.0 MeOH	16.9655
																										ctrl MeOH	0.600254	ctrl MeOH	55.9002	0.01 MeOH	14.7938	0.01 MeOH	3.76884	0.1 MeOH	0	0.1 MeOH	7.04151	1.0 MeOH	31.6519	1.0 MeOH	58.1632
																										ctrl MeOH	0	ctrl MeOH	1.17615	0.01 MeOH	18.8288	0.01 MeOH	38.8913	0.1 MeOH	0	0.1 MeOH	16.5264	1.0 MeOH	6.42025	1.0 MeOH	16.1561
																										ctrl MeOH	1.78069	ctrl MeOH	6.85897	0.01 MeOH	23.1696	0.01 MeOH	30.9282	0.1 MeOH	5.14739	0.1 MeOH	12.4387	1.0 MeOH	7.07226	1.0 MeOH	11.324
																										ctrl MeOH	0	ctrl MeOH	0	0.01 MeOH	3.4998	0.01 MeOH	0.862165	0.1 MeOH	23.3693	0.1 MeOH	52.5	1.0 MeOH	1.76641	1.0 MeOH	5.14355
																										ctrl MeOH	0	ctrl MeOH	2.22209	0.01 MeOH	0	0.01 MeOH	5.61829	0.1 MeOH	21.6008	0.1 MeOH	32.3954	1.0 MeOH	0.646176	1.0 MeOH	11.4363
																										ctrl MeOH	25.7507	ctrl MeOH	8.35076	0.01 MeOH	0	0.01 MeOH	6.84403	0.1 MeOH	4.32604	0.1 MeOH	3.48876	1.0 MeOH	24.2216	1.0 MeOH	53.4859
																										ctrl MeOH	0	ctrl MeOH	0	0.01 MeOH	0	0.01 MeOH	81.022	0.1 MeOH	12.6298	0.1 MeOH	44.1518	1.0 MeOH	13.2051	1.0 MeOH	35.1299
																										ctrl MeOH	8.03081	ctrl MeOH	7.08908	0.01 MeOH	0	0.01 MeOH	0.645346	0.1 MeOH	39.7429	0.1 MeOH	54.9515	1.0 MeOH	33.3316	1.0 MeOH	29.3804
																										ctrl MeOH	0	ctrl MeOH	7.56137	0.01 MeOH	0	0.01 MeOH	4.43449	0.1 MeOH	0	0.1 MeOH	3.72779	1.0 MeOH	0	1.0 MeOH	0.482112
																										ctrl MeOH	2.70321	ctrl MeOH	2.86123	0.01 MeOH	15.1553	0.01 MeOH	13.2271	0.1 MeOH	0	0.1 MeOH	102.748	1.0 MeOH	2.77294	1.0 MeOH	3.47128
																										ctrl MeOH	30.3383	ctrl MeOH	49.2949	0.01 MeOH	34.1183	0.01 MeOH	28.6524	0.1 MeOH	34.5837	0.1 MeOH	6.88815	1.0 MeOH	13.0115	1.0 MeOH	43.1541
																										ctrl MeOH	17.3182	ctrl MeOH	16.91	0.01 MeOH	0	0.01 MeOH	2.27117	0.1 MeOH	0	0.1 MeOH	20.4188	1.0 MeOH	0	1.0 MeOH	11.4675
																										TSS
																										5 s Before		5s After		5 s Before		5s After		5 s Before		5s After		5 s Before		5s After
																										ctrl MeOH	12.477	ctrl MeOH	19.9968	0.01 MeOH	0.837334	0.01 MeOH	25.1084	0.1 MeOH	0	0.1 MeOH	10.1292	1.0 MeOH	10.0407	1.0 MeOH	13.3509
																										ctrl MeOH	0.408879	ctrl MeOH	24.6642	0.01 MeOH	0	0.01 MeOH	39.0435	0.1 MeOH	4.65074	0.1 MeOH	15.8203	1.0 MeOH	0.486701	1.0 MeOH	113.826
																										ctrl MeOH	1.89509	ctrl MeOH	13.4545	0.01 MeOH	0.883176	0.01 MeOH	8.33019	0.1 MeOH	0	0.1 MeOH	14.8007	1.0 MeOH	0.200423	1.0 MeOH	9.90247
																										ctrl MeOH	0	ctrl MeOH	17.8376	0.01 MeOH	0	0.01 MeOH	16.6789	0.1 MeOH	0.432989	0.1 MeOH	7.38611	1.0 MeOH	0	1.0 MeOH	5.8257
																										ctrl MeOH	0	ctrl MeOH	70.0973	0.01 MeOH	0	0.01 MeOH	99.1295	0.1 MeOH	0.219988	0.1 MeOH	16.0623	1.0 MeOH	0	1.0 MeOH	5.11467
																										ctrl MeOH	0	ctrl MeOH	8.45296	0.01 MeOH	0	0.01 MeOH	4.21532	0.1 MeOH	0	0.1 MeOH	17.3777	1.0 MeOH	0	1.0 MeOH	12.7939
																										ctrl MeOH	0	ctrl MeOH	11.8485	0.01 MeOH	0	0.01 MeOH	7.73836	0.1 MeOH	0	0.1 MeOH	12.2568	1.0 MeOH	0	1.0 MeOH	6.05619
																										ctrl MeOH	0	ctrl MeOH	6.31813	0.01 MeOH	3.82902	0.01 MeOH	15.5429	0.1 MeOH	1.3174	0.1 MeOH	4.89006	1.0 MeOH	0	1.0 MeOH	4.77565
																										ctrl MeOH	0	ctrl MeOH	45.3036	0.01 MeOH	0	0.01 MeOH	67.7	0.1 MeOH	1.36069	0.1 MeOH	12.2255	1.0 MeOH	5.49563	1.0 MeOH	7.72729
																										ctrl MeOH	0	ctrl MeOH	9.04874	0.01 MeOH	4.83372	0.01 MeOH	10.6939	0.1 MeOH	1.39286	0.1 MeOH	67.2436	1.0 MeOH	9.33206	1.0 MeOH	33.0092
																										ctrl MeOH	0	ctrl MeOH	51.5631	0.01 MeOH	0.630646	0.01 MeOH	43.2931	0.1 MeOH	0	0.1 MeOH	8.77914	1.0 MeOH	4.71718	1.0 MeOH	24.9592
																										ctrl MeOH	0	ctrl MeOH	5.77748	0.01 MeOH	0	0.01 MeOH	100.343	0.1 MeOH	0	0.1 MeOH	7.02892	1.0 MeOH	0	1.0 MeOH	8.39586
																										ctrl MeOH	0	ctrl MeOH	8.7086	0.01 MeOH	0	0.01 MeOH	19.5738	0.1 MeOH	0	0.1 MeOH	7.42835	1.0 MeOH	3.13953	1.0 MeOH	10.8784
																										ctrl MeOH	0	ctrl MeOH	12.1182	0.01 MeOH	0	0.01 MeOH	2.19919	0.1 MeOH	6.04228	0.1 MeOH	8.22063	1.0 MeOH	2.02468	1.0 MeOH	11.664
																										ctrl MeOH	0	ctrl MeOH	7.23853	0.01 MeOH	0	0.01 MeOH	18.1752	0.1 MeOH	0	0.1 MeOH	11.5628	1.0 MeOH	25.876	1.0 MeOH	60.8684
																										ctrl MeOH	0.857684	ctrl MeOH	14.0855	0.01 MeOH	0	0.01 MeOH	29.845	0.1 MeOH	0.441455	0.1 MeOH	14.5266	1.0 MeOH	1.9871	1.0 MeOH	22.2054
																										ctrl MeOH	0	ctrl MeOH	8.78401	0.01 MeOH	1.52662	0.01 MeOH	15.1371	0.1 MeOH	1.17508	0.1 MeOH	12.1893	1.0 MeOH	0	1.0 MeOH	45.1945
																										ctrl MeOH	0	ctrl MeOH	11.9239	0.01 MeOH	0	0.01 MeOH	14.2234	0.1 MeOH	0.418216	0.1 MeOH	8.07405	1.0 MeOH	7.50763	1.0 MeOH	27.6044
																										ctrl MeOH	0.428626	ctrl MeOH	26.2685	0.01 MeOH	4.0533	0.01 MeOH	14.5231	0.1 MeOH	11.0032	0.1 MeOH	34.9233	1.0 MeOH	0	1.0 MeOH	35.077
																										ctrl MeOH	0	ctrl MeOH	7.67186	0.01 MeOH	0	0.01 MeOH	9.99248	0.1 MeOH	0	0.1 MeOH	85.8655	1.0 MeOH	0	1.0 MeOH	44.4473
																										ctrl MeOH	0.654813	ctrl MeOH	9.72025	0.01 MeOH	0	0.01 MeOH	7.48835	0.1 MeOH	0	0.1 MeOH	17.7451	1.0 MeOH	0	1.0 MeOH	17.1723
																										ctrl MeOH	0.20104	ctrl MeOH	71.5814	0.01 MeOH	12.2706	0.01 MeOH	18.7749	0.1 MeOH	0	0.1 MeOH	28.0079	1.0 MeOH	0.212664	1.0 MeOH	9.78157
																										ctrl MeOH	8.1145	ctrl MeOH	2.25315	0.01 MeOH	0	0.01 MeOH	15.0482	0.1 MeOH	0	0.1 MeOH	4.52361	1.0 MeOH	0	1.0 MeOH	29.3852

## Sheet: EtOH
Distance moved (mm)					Time in thigmotaxis zone (s)					Dark startle (mm) (5s before - 5 s after)					Light startle (mm) (5s before - 5 s after)					Tap startle (mm) (5s before - 5 s after)					Dark Startle
0	0.01	0.1	1		0	0.01	0.1	1		0	0.01	0.1	1		0	0.01	0.1	1		0	0.01	0.1	1		5 s Before		5s After		5 s Before		5s After		5 s Before		5s After		5 s Before		5s After
33.9193	118.175	207.117	18.4278		600.009	312.993	432.241	0		76.5802	2.84173	33.6574	0		2.22636	-0.6916	1.96797	10.4805		14.4254	9.37365	28.2666	25.703		ctrl EtOH	0	ctrl EtOH	76.5802	0.01 EtOH	1.45875	0.01 EtOH	4.30048	0.1 EtOH	0	0.1 EtOH	33.6574	1.0 EtOH	0	1.0 EtOH	0
378.235	778.94	268.81	3652.05		210.318	542.586	475.025	506.605		1.23484	2.0449	82.4141	-4.31065		-0.10733	-13.3866	1.23936	96.5086		27.5344	59.9468	9.71715	64.8278		ctrl EtOH	1.17168	ctrl EtOH	2.40652	0.01 EtOH	20.9738	0.01 EtOH	23.0187	0.1 EtOH	2.81397	0.1 EtOH	85.2281	1.0 EtOH	5.56281	1.0 EtOH	1.25216
572.617	90.8451	304.506	632.725		580.501	600.009	266.441	480.828		-6.3757	168.095	71.9672	7.36821		23.0522	4.80093	2.71422	11.9516		11.7748	39.7138	13.5502	89.5527		ctrl EtOH	41.7615	ctrl EtOH	35.3858	0.01 EtOH	0	0.01 EtOH	168.095	0.1 EtOH	0	0.1 EtOH	71.9672	1.0 EtOH	4.12159	1.0 EtOH	11.4898
65.8932	168.765	178.56	1620.82		600.009	491.065	575.299	559.893		6.44405	10.37	81.9699	-15.919		-1.55355	4.44246	3.42327	10.3476		14.5686	11.9725	73.0133	25.187		ctrl EtOH	0.432727	ctrl EtOH	6.87678	0.01 EtOH	0.204919	0.01 EtOH	10.5749	0.1 EtOH	0.211623	0.1 EtOH	82.1815	1.0 EtOH	22.8322	1.0 EtOH	6.91317
0	428.978	302.321	44.2019		600.009	560.893	583.102	596.174		73.5181	18.2364	15.8958	0.219355		-9.5509	-5.30379	4.7652	17.8466		3.83192	66.0499	64.207	6.05258		ctrl EtOH	0	ctrl EtOH	73.5181	0.01 EtOH	0.230512	0.01 EtOH	18.4669	0.1 EtOH	9.0331	0.1 EtOH	24.9289	1.0 EtOH	0	1.0 EtOH	0.219355
93.5871	193.031	0	0.206134		590.305	135.255	600.009	600.009		88.0922	6.42277	0.236961	0		-68.7198	-2.12587	0	0		-18.3113	10.6075	6.84265	0.713494		ctrl EtOH	0.427252	ctrl EtOH	88.5195	0.01 EtOH	0	0.01 EtOH	6.42277	0.1 EtOH	0	0.1 EtOH	0.236961	1.0 EtOH	0	1.0 EtOH	0
25.6206	25.3562	76.4435	1317.35		568.228	600.007	492.297	361.712		6.78067	81.4928	87.6172	33.0515		0	6.98246	67.8091	0.45543		1.24619	10.2094	16.0881	27.3739		ctrl EtOH	0	ctrl EtOH	6.78067	0.01 EtOH	0	0.01 EtOH	81.4928	0.1 EtOH	0	0.1 EtOH	87.6172	1.0 EtOH	1.74105	1.0 EtOH	34.7925
0	68.4885	295.215	2957.29		0	600.007	592.037	512.605		0	152.17	55.6201	-20.3178		0	0.467524	2.06958	29.8515		4.34986	44.9415	15.4832	34.0448		ctrl EtOH	0	ctrl EtOH	0	0.01 EtOH	0.686505	0.01 EtOH	152.857	0.1 EtOH	0.822759	0.1 EtOH	56.4429	1.0 EtOH	24.9597	1.0 EtOH	4.64194
44.0637	79.6589	0.422189	843.168		299.287	432.773	0	488.096		111.19	47.1529	0	-13.2281		3.94767	5.11594	0	2.38754		18.066	34.8244	4.36524	128.607		ctrl EtOH	2.22141	ctrl EtOH	113.411	0.01 EtOH	0	0.01 EtOH	47.1529	0.1 EtOH	0	0.1 EtOH	0	1.0 EtOH	14.8445	1.0 EtOH	1.61642
42.591	306.891	0	0		600.007	400.594	600.007	600.007		31.865	-1.76825	0	0		2.08329	2.20999	0	0		26.9388	5.82752	1.98174	3.7075		ctrl EtOH	0	ctrl EtOH	31.865	0.01 EtOH	3.64407	0.01 EtOH	1.87582	0.1 EtOH	0	0.1 EtOH	0	1.0 EtOH	0	1.0 EtOH	0
232.835	216.804	63.1013	255.489		358.51	242.13	599.974	538.583		12.5692	5.89898	1.12826	-1.39306		-5.94016	1.4132	0	6.42543		45.5292	8.15061	11.0844	4.72711		ctrl EtOH	0.201575	ctrl EtOH	12.7708	0.01 EtOH	1.30521	0.01 EtOH	7.20419	0.1 EtOH	0	0.1 EtOH	1.12826	1.0 EtOH	3.91392	1.0 EtOH	2.52086
25.4614	70.9399	26.3042	0		502.068	600.007	600.007	0		14.431	-0.054305	61.779	0		4.48183	0	11.0777	0		10.9928	0.494852	35.3587	5.40912		ctrl EtOH	0	ctrl EtOH	14.431	0.01 EtOH	0.460374	0.01 EtOH	0.406069	0.1 EtOH	0	0.1 EtOH	61.779	1.0 EtOH	0	1.0 EtOH	0
52.9967	186.539	0	1339.29		600.007	492.131	600.007	590.47		39.5841	111.173	82.8243	24.7283		2.59946	3.20703	19.776	0		15.0745	37.1543	11.2501	275.412		ctrl EtOH	2.91628	ctrl EtOH	42.5004	0.01 EtOH	0	0.01 EtOH	111.173	0.1 EtOH	0	0.1 EtOH	82.8243	1.0 EtOH	0.79927	1.0 EtOH	25.5276
11.1909	100.314	369.696	78.5223		600.007	352.875	537.849	347.773		97.4388	75.0029	22.1529	0		22.8517	19.7821	29.4628	0		84.7063	10.4334	7.2066	0.870815		ctrl EtOH	0	ctrl EtOH	97.4388	0.01 EtOH	0	0.01 EtOH	75.0029	0.1 EtOH	0	0.1 EtOH	22.1529	1.0 EtOH	0	1.0 EtOH	0
132.423	80.7168	116.993	1887.52		328.432	371.182	587.402	527.478		82.2758	0.623901	55.3126	6.68465		15.0028	38.3767	20.362	20.3669		59.4264	13.4199	22.7932	19.2704		ctrl EtOH	0	ctrl EtOH	82.2758	0.01 EtOH	0	0.01 EtOH	0.623901	0.1 EtOH	0.428158	0.1 EtOH	55.7408	1.0 EtOH	4.14025	1.0 EtOH	10.8249
48.1828	578.173	139.073	1039.11		600.007	514.606	463.252	598.273		2.49174	-42.9249	57.7902	20.703		6.33619	10.0288	4.53774	30.242		9.72721	36.0054	15.1229	40.0985		ctrl EtOH	0	ctrl EtOH	2.49174	0.01 EtOH	46.2344	0.01 EtOH	3.30947	0.1 EtOH	0	0.1 EtOH	57.7902	1.0 EtOH	0	1.0 EtOH	20.703
44.9482	4.05057	4.78044	1228.16		599.974	0	600.007	522.076		27.8457	61.0162	81.0298	-3.36428		3.46691	62.4006	86.6754	-0.564537		40.1507	85.3503	269.408	143.823		ctrl EtOH	0	ctrl EtOH	27.8457	0.01 EtOH	0	0.01 EtOH	61.0162	0.1 EtOH	0	0.1 EtOH	81.0298	1.0 EtOH	11.9319	1.0 EtOH	8.56762
12.8601	0	2.27903	466.598		600.007	600.007	600.007	505.936		73.8655	7.07874	51.933	-2.61489		2.25522	17.2925	2.86307	-12.1821		8.00596	134.837	11.4861	90.1553		ctrl EtOH	0.237866	ctrl EtOH	74.1034	0.01 EtOH	0	0.01 EtOH	7.07874	0.1 EtOH	0	0.1 EtOH	51.933	1.0 EtOH	3.81218	1.0 EtOH	1.19729
150.139	149.924	36.161	1140.86		570.295	475.124	600.007	592.404		31.4965	67.7028	7.446	-1.36239		40.0231	-30.2011	8.91852	32.1283		48.1424	10.3321	18.0904	6.75661		ctrl EtOH	0	ctrl EtOH	31.4965	0.01 EtOH	0	0.01 EtOH	67.7028	0.1 EtOH	0	0.1 EtOH	7.446	1.0 EtOH	1.36239	1.0 EtOH	0
42.8493	0	10.6827	394.372		23.376	600.007	600.007	599.14		0.01146	70.1597	40.1105	35.7569		1.55683	-11.9534	0	20.8515		75.768	6.36431	91.1345	32.1043		ctrl EtOH	0.201568	ctrl EtOH	0.213028	0.01 EtOH	0	0.01 EtOH	70.1597	0.1 EtOH	0	0.1 EtOH	40.1105	1.0 EtOH	0	1.0 EtOH	35.7569
72.6821	334.547	357.68	490.389		587.736	361.912	228.091	597.573		41.409	4.98412	0.451386	0		0.439725	1.19148	30.8843	26.9258		25.276	15.7963	56.3648	30.1859		ctrl EtOH	0	ctrl EtOH	41.409	0.01 EtOH	0	0.01 EtOH	4.98412	0.1 EtOH	0	0.1 EtOH	0.451386	1.0 EtOH	0	1.0 EtOH	0
181.896	28.4345	62.9316	397.628		600.007	600.007	600.007	599.107		12.9594	7.16979	74.1243	10.4301		1.07855	37.6261	3.3575	11.2038		26.9523	59.7837	5.48346	7.07497		ctrl EtOH	0.205786	ctrl EtOH	13.1652	0.01 EtOH	0	0.01 EtOH	7.16979	0.1 EtOH	0	0.1 EtOH	74.1243	1.0 EtOH	1.21207	1.0 EtOH	11.6422
39.4891			841.805		471.156			588.503		96.3757			0		2.63121			8.05601		14.5443			12.1581		ctrl EtOH	0	ctrl EtOH	96.3757									1.0 EtOH	0	1.0 EtOH	0
146.237					599.04					31.8722					-4.9199					34.2307					ctrl EtOH	0	ctrl EtOH	31.8722
																									Light startle
																									5 s Before		5s After		5 s Before		5s After		5 s Before		5s After		5 s Before		5s After
																									ctrl EtOH	0	ctrl EtOH	2.22636	0.01 EtOH	2.95571	0.01 EtOH	2.26411	0.1 EtOH	0	0.1 EtOH	1.96797	1.0 EtOH	0	1.0 EtOH	10.4805
																									ctrl EtOH	1.29376	ctrl EtOH	1.18643	0.01 EtOH	29.3086	0.01 EtOH	15.922	0.1 EtOH	0	0.1 EtOH	1.23936	1.0 EtOH	0	1.0 EtOH	96.5086
																									ctrl EtOH	18.7794	ctrl EtOH	41.8316	0.01 EtOH	0	0.01 EtOH	4.80093	0.1 EtOH	1.79829	0.1 EtOH	4.51251	1.0 EtOH	0.608686	1.0 EtOH	12.5603
																									ctrl EtOH	2.19531	ctrl EtOH	0.641756	0.01 EtOH	0.244148	0.01 EtOH	4.68661	0.1 EtOH	1.62775	0.1 EtOH	5.05102	1.0 EtOH	0.538963	1.0 EtOH	10.8866
																									ctrl EtOH	27.1723	ctrl EtOH	17.6214	0.01 EtOH	8.77594	0.01 EtOH	3.47215	0.1 EtOH	12.2138	0.1 EtOH	16.979	1.0 EtOH	0.684868	1.0 EtOH	18.5315
																									ctrl EtOH	71.6986	ctrl EtOH	2.97882	0.01 EtOH	6.51555	0.01 EtOH	4.38968	0.1 EtOH	0	0.1 EtOH	0	1.0 EtOH	0	1.0 EtOH	0
																									ctrl EtOH	0	ctrl EtOH	0	0.01 EtOH	0	0.01 EtOH	6.98246	0.1 EtOH	0	0.1 EtOH	67.8091	1.0 EtOH	1.97454	1.0 EtOH	2.42997
																									ctrl EtOH	0	ctrl EtOH	0	0.01 EtOH	0	0.01 EtOH	0.467524	0.1 EtOH	0.526929	0.1 EtOH	2.59651	1.0 EtOH	19.2172	1.0 EtOH	49.0687
																									ctrl EtOH	0	ctrl EtOH	3.94767	0.01 EtOH	0.489673	0.01 EtOH	5.60561	0.1 EtOH	0	0.1 EtOH	0	1.0 EtOH	0	1.0 EtOH	2.38754
																									ctrl EtOH	4.88786	ctrl EtOH	6.97115	0.01 EtOH	0	0.01 EtOH	2.20999	0.1 EtOH	0	0.1 EtOH	0	1.0 EtOH	0	1.0 EtOH	0
																									ctrl EtOH	8.42235	ctrl EtOH	2.48219	0.01 EtOH	0	0.01 EtOH	1.4132	0.1 EtOH	0	0.1 EtOH	0	1.0 EtOH	2.34655	1.0 EtOH	8.77198
																									ctrl EtOH	0	ctrl EtOH	4.48183	0.01 EtOH	0	0.01 EtOH	0	0.1 EtOH	22.7251	0.1 EtOH	33.8028	1.0 EtOH	0	1.0 EtOH	0
																									ctrl EtOH	1.31441	ctrl EtOH	3.91387	0.01 EtOH	0	0.01 EtOH	3.20703	0.1 EtOH	2.638	0.1 EtOH	22.414	1.0 EtOH	0	1.0 EtOH	0
																									ctrl EtOH	0	ctrl EtOH	22.8517	0.01 EtOH	0	0.01 EtOH	19.7821	0.1 EtOH	0.203697	0.1 EtOH	29.6665	1.0 EtOH	0	1.0 EtOH	0
																									ctrl EtOH	0	ctrl EtOH	15.0028	0.01 EtOH	0.202698	0.01 EtOH	38.5794	0.1 EtOH	9.27198	0.1 EtOH	29.634	1.0 EtOH	16.1827	1.0 EtOH	36.5496
																									ctrl EtOH	0	ctrl EtOH	6.33619	0.01 EtOH	14.2491	0.01 EtOH	24.2779	0.1 EtOH	0	0.1 EtOH	4.53774	1.0 EtOH	0	1.0 EtOH	30.242
																									ctrl EtOH	0	ctrl EtOH	3.46691	0.01 EtOH	0	0.01 EtOH	62.4006	0.1 EtOH	1.15806	0.1 EtOH	87.8335	1.0 EtOH	1.09624	1.0 EtOH	0.531703
																									ctrl EtOH	4.08717	ctrl EtOH	6.34239	0.01 EtOH	24.1094	0.01 EtOH	41.4019	0.1 EtOH	0	0.1 EtOH	2.86307	1.0 EtOH	15.3192	1.0 EtOH	3.13713
																									ctrl EtOH	0	ctrl EtOH	40.0231	0.01 EtOH	30.5698	0.01 EtOH	0.368673	0.1 EtOH	0.416901	0.1 EtOH	9.33542	1.0 EtOH	1.34617	1.0 EtOH	33.4745
																									ctrl EtOH	0	ctrl EtOH	1.55683	0.01 EtOH	38.0704	0.01 EtOH	26.117	0.1 EtOH	0	0.1 EtOH	0	1.0 EtOH	0	1.0 EtOH	20.8515
																									ctrl EtOH	0	ctrl EtOH	0.439725	0.01 EtOH	0.416396	0.01 EtOH	1.60788	0.1 EtOH	0.205083	0.1 EtOH	31.0894	1.0 EtOH	0	1.0 EtOH	26.9258
																									ctrl EtOH	0.206373	ctrl EtOH	1.28492	0.01 EtOH	0.421203	0.01 EtOH	38.0473	0.1 EtOH	1.08883	0.1 EtOH	4.44633	1.0 EtOH	3.8727	1.0 EtOH	15.0765
																									ctrl EtOH	0.866197	ctrl EtOH	3.49741									1.0 EtOH	0.205014	1.0 EtOH	8.26102
																									ctrl EtOH	29.9615	ctrl EtOH	25.0416
																									TSS
																									5 s Before		5s After		5 s Before		5s After		5 s Before		5s After		5 s Before		5s After
																									ctrl EtOH	0	ctrl EtOH	14.4254	0.01 EtOH	0.779852	0.01 EtOH	10.1535	0.1 EtOH	0.690158	0.1 EtOH	28.9568	1.0 EtOH	0	1.0 EtOH	25.703
																									ctrl EtOH	0.821642	ctrl EtOH	28.356	0.01 EtOH	8.04572	0.01 EtOH	67.9925	0.1 EtOH	0	0.1 EtOH	9.71715	1.0 EtOH	8.06975	1.0 EtOH	72.8976
																									ctrl EtOH	0	ctrl EtOH	11.7748	0.01 EtOH	0.228326	0.01 EtOH	39.9421	0.1 EtOH	0	0.1 EtOH	13.5502	1.0 EtOH	0.921198	1.0 EtOH	90.4739
																									ctrl EtOH	0	ctrl EtOH	14.5686	0.01 EtOH	0	0.01 EtOH	11.9725	0.1 EtOH	0.210089	0.1 EtOH	73.2234	1.0 EtOH	0	1.0 EtOH	25.187
																									ctrl EtOH	0	ctrl EtOH	3.83192	0.01 EtOH	0.45561	0.01 EtOH	66.5055	0.1 EtOH	0.456372	0.1 EtOH	64.6634	1.0 EtOH	1.804	1.0 EtOH	7.85658
																									ctrl EtOH	53.4007	ctrl EtOH	35.0894	0.01 EtOH	0	0.01 EtOH	10.6075	0.1 EtOH	0	0.1 EtOH	6.84265	1.0 EtOH	0	1.0 EtOH	0.713494
																									ctrl EtOH	0	ctrl EtOH	1.24619	0.01 EtOH	0	0.01 EtOH	10.2094	0.1 EtOH	0	0.1 EtOH	16.0881	1.0 EtOH	5.52343	1.0 EtOH	32.8973
																									ctrl EtOH	0	ctrl EtOH	4.34986	0.01 EtOH	0	0.01 EtOH	44.9415	0.1 EtOH	0	0.1 EtOH	15.4832	1.0 EtOH	14.3923	1.0 EtOH	48.4371
																									ctrl EtOH	0.884497	ctrl EtOH	18.9505	0.01 EtOH	1.91272	0.01 EtOH	36.7371	0.1 EtOH	0	0.1 EtOH	4.36524	1.0 EtOH	0	1.0 EtOH	128.607
																									ctrl EtOH	0.623032	ctrl EtOH	27.5618	0.01 EtOH	0.202965	0.01 EtOH	6.03049	0.1 EtOH	0	0.1 EtOH	1.98174	1.0 EtOH	0	1.0 EtOH	3.7075
																									ctrl EtOH	0	ctrl EtOH	45.5292	0.01 EtOH	0	0.01 EtOH	8.15061	0.1 EtOH	0	0.1 EtOH	11.0844	1.0 EtOH	1.88285	1.0 EtOH	6.60996
																									ctrl EtOH	0	ctrl EtOH	10.9928	0.01 EtOH	0	0.01 EtOH	0.494852	0.1 EtOH	1.77191	0.1 EtOH	37.1306	1.0 EtOH	0	1.0 EtOH	5.40912
																									ctrl EtOH	0	ctrl EtOH	15.0745	0.01 EtOH	0.85064	0.01 EtOH	38.0049	0.1 EtOH	0	0.1 EtOH	11.2501	1.0 EtOH	2.41071	1.0 EtOH	277.823
																									ctrl EtOH	0	ctrl EtOH	84.7063	0.01 EtOH	0.203157	0.01 EtOH	10.6366	0.1 EtOH	0	0.1 EtOH	7.2066	1.0 EtOH	0	1.0 EtOH	0.870815
																									ctrl EtOH	0	ctrl EtOH	59.4264	0.01 EtOH	0	0.01 EtOH	13.4199	0.1 EtOH	0	0.1 EtOH	22.7932	1.0 EtOH	20.9724	1.0 EtOH	40.2428
																									ctrl EtOH	0	ctrl EtOH	9.72721	0.01 EtOH	11.656	0.01 EtOH	47.6614	0.1 EtOH	0	0.1 EtOH	15.1229	1.0 EtOH	0	1.0 EtOH	40.0985
																									ctrl EtOH	0	ctrl EtOH	40.1507	0.01 EtOH	0.417098	0.01 EtOH	85.7674	0.1 EtOH	4.60101	0.1 EtOH	274.009	1.0 EtOH	0.873548	1.0 EtOH	144.697
																									ctrl EtOH	0.415902	ctrl EtOH	8.42186	0.01 EtOH	0	0.01 EtOH	134.837	0.1 EtOH	0	0.1 EtOH	11.4861	1.0 EtOH	0	1.0 EtOH	90.1553
																									ctrl EtOH	0.457122	ctrl EtOH	48.5995	0.01 EtOH	0	0.01 EtOH	10.3321	0.1 EtOH	0	0.1 EtOH	18.0904	1.0 EtOH	0	1.0 EtOH	6.75661
																									ctrl EtOH	0	ctrl EtOH	75.768	0.01 EtOH	0	0.01 EtOH	6.36431	0.1 EtOH	0	0.1 EtOH	91.1345	1.0 EtOH	1.2997	1.0 EtOH	33.404
																									ctrl EtOH	0	ctrl EtOH	25.276	0.01 EtOH	3.58006	0.01 EtOH	19.3764	0.1 EtOH	0	0.1 EtOH	56.3648	1.0 EtOH	12.0447	1.0 EtOH	42.2306
																									ctrl EtOH	0.205453	ctrl EtOH	27.1578	0.01 EtOH	0	0.01 EtOH	59.7837	0.1 EtOH	0.413171	0.1 EtOH	5.89663	1.0 EtOH	1.86667	1.0 EtOH	8.94164
																									ctrl EtOH	0	ctrl EtOH	14.5443									1.0 EtOH	1.0297	1.0 EtOH	13.1878
																									ctrl EtOH	0	ctrl EtOH	34.2307
